# Supplementary material for: Development and Validation of a Novel Gene Signature for Predicting the Prognosis of Idiopathic Pulmonary Fibrosis Based on Three Epithelial-Mesenchymal Transition and Immune-Related Genes
Source: Front Genet. 2022 Apr 26;13:865052. doi: 10.3389/fgene.2022.865052 (PMC9086533; doi:10.3389/fgene.2022.865052)
Supplement: Supplementary file 1 [file Table1.XLS]

	logFC	AveExpr	t	P.Value	adj.P.Val	B
HS3ST1	1.34847014223027	7.86890942495796	9.06269309977294	2.28180930569233e-16	2.99277453212476e-12	26.4416435444273
PRSS8	1.91178424480767	6.62478463243375	9.02092010645886	2.96475757305935e-16	2.99277453212476e-12	26.1915864615584
TPST1	2.19508593297864	5.16417379277697	8.62200367708679	3.53385869187142e-15	2.37816910433973e-11	23.8247870157441
CCL2	1.79184590917644	11.8771354661105	8.41049418454612	1.2921630963246e-14	6.52187018792433e-11	22.5866321256117
CCL7	1.86084466761014	7.00650647109431	8.01310780125976	1.42398793757562e-13	4.83446225447675e-10	20.2953839507358
AGR3	1.96135097981036	4.96293401517114	8.01161336198759	1.43676128222599e-13	4.83446225447675e-10	20.2868591529301
ADM	1.5007404146091	8.38696313695597	7.9827774987067	1.70669380755947e-13	4.92234875440259e-10	20.1225100059362
KRT17	1.52293566289613	3.78319067310223	7.91479929675913	2.55827197261028e-13	5.94304161289585e-10	19.7361383295638
ASS1	1.65863528992317	4.55389775838705	7.90891317583281	2.64933253336286e-13	5.94304161289585e-10	19.702754308551
KRT14	1.57775932943387	3.99844112487452	7.82709139499373	4.30284371216089e-13	7.89728288225602e-10	19.2398839427788
B3GNT8	1.44809068398736	8.22743469917488	7.57690262940695	1.86827757149816e-12	2.90143506853664e-09	17.8388270226659
ALPL	2.01492152240221	5.24715555015136	7.54501852710812	2.24905862093763e-12	3.24330317843642e-09	17.6618748828732
TMEM125	1.54018440119852	6.02465557179864	7.45975882889674	3.68646437123996e-12	4.96173527939758e-09	17.1905317913765
HAMP	1.45609324138729	9.01811184319949	7.43538089208068	4.24377973473885e-12	5.35485431654016e-09	17.0562602615345
VEGFA	1.1626598053192	7.47027780737826	7.36502359060584	6.3629971693635e-12	7.55662057954587e-09	16.6699992738553
SDS	1.46829439646306	8.03961629821612	7.35405762713995	6.77647872915402e-12	7.60057383682725e-09	16.6099664999562
LOC100240735	-1.09929163329779	6.39791853611765	-7.33316614861744	7.63902795487853e-12	7.97329584808756e-09	16.4957250678662
NT5DC2	1.62865448250778	5.60390786422061	7.32733311552083	7.89865357183373e-12	7.97329584808756e-09	16.4638582667738
CLDN3	1.67248811901962	6.18663633799943	7.07422105307373	3.3242657110625e-11	2.8361352958543e-08	15.0940450956108
KRT19	1.6721216618765	9.34124408459995	7.07171297230392	3.37150166429755e-11	2.8361352958543e-08	15.0806014635354
PARD3	1.55167900126366	4.35662873316846	7.05931061580163	3.6149938962193e-11	2.91932447083086e-08	15.0141615459306
PI3	1.81465301796807	8.16959778141162	7.04652213385615	3.88423330533909e-11	3.0161071615958e-08	14.9457199991199
MSLN	1.33261654526077	4.02642785926435	7.03937058334584	4.04332497085388e-11	3.02335880876182e-08	14.9074759230669
LMO7	1.18557800439942	4.31043729527089	7.02141920988536	4.47154413928611e-11	3.22414302243026e-08	14.8115721129374
SH3D19	1.11754477210604	3.72134484674556	7.01228570038275	4.70628954671847e-11	3.27638895374825e-08	14.762828839335
DEFA3	2.11760110448717	6.98264195508728	7.00614530581999	4.87089902793385e-11	3.27795268249855e-08	14.7300787650155
INHBB	1.4023879479018	3.92639868397449	6.96302483672434	6.19813795770729e-11	3.79194567358038e-08	14.500541817314
C19orf33	1.05644572363123	7.30299222149485	6.94410788536826	6.88752527389131e-11	4.08977199278211e-08	14.4000928701717
IRX5	1.01752655739302	3.82013480774314	6.81766431234434	1.3882877620279e-10	8.00804046502323e-08	13.7326366253425
S100A14	1.49719378764118	4.83844887319674	6.71773115975845	2.40381796391317e-10	1.28847417240162e-07	13.2100899960059
EFEMP1	1.50854633369993	4.51232354513	6.70630186459038	2.55885411552728e-10	1.29039789547541e-07	13.1506115425758
CNN3	1.07796808086421	3.15317797551065	6.68339783604937	2.89977179429831e-10	1.39389268464497e-07	13.0315960480978
SPP1	1.78674066222215	10.9596846674095	6.64838546267328	3.50910917443116e-10	1.61012284369524e-07	12.8501234965428
PKP3	1.41306173339802	4.81172716023784	6.61984202542944	4.09774297589194e-10	1.79912603885199e-07	12.7025954076681
FBLN5	1.25039648748849	4.40497385436037	6.58074089340879	5.06451204045352e-10	2.08668231805543e-07	12.5011097493734
SIGLEC10	1.28106808039907	6.73299386110226	6.57277060109714	5.2875118841718e-10	2.13499154859089e-07	12.4601264174517
C16orf89	1.29299608650909	6.7563918570124	6.52570291945457	6.81553498055149e-10	2.69801638671282e-07	12.2187094771848
HBA2	2.39095205400809	12.3951007387685	6.47736463965617	8.8359322982354e-10	3.30349328090879e-07	11.9718620646164
PLA2G10	1.02132047171681	3.68080046928151	6.43988185590042	1.07981916585476e-09	3.8004996421314e-07	11.7812155915759
HS3ST2	1.82223679368411	5.85926545493951	6.43384350947463	1.11520569290216e-09	3.8004996421314e-07	11.7505660788105
CRB3	1.5718732433031	4.15302376163708	6.43146151224706	1.12947634121494e-09	3.8004996421314e-07	11.7384803307908
ELF3	1.28273440255431	4.97722040977663	6.42179466672936	1.18925645390635e-09	3.89449809121089e-07	11.6894608532893
IER3	1.16363436080847	10.4016515539201	6.42073553178809	1.19599228121787e-09	3.89449809121089e-07	11.6840928379705
TPPP3	1.21141241932405	7.07855550941298	6.41050549097748	1.2630138652103e-09	4.04745824202075e-07	11.6322717823612
ALDH1A3	1.10561305075815	3.29627463039864	6.38749567574933	1.42754305716155e-09	4.43394873554376e-07	11.5158988873071
IRX2	1.4838407023289	4.0658921248459	6.35909123469436	1.65991001990668e-09	4.91270106752786e-07	11.3725975141676
AQP4	1.88783514849777	4.94193783814417	6.35132952812987	1.72962464622104e-09	4.98848456893666e-07	11.3335079782468
CXCL14	1.55244057335272	4.40937841585087	6.34326703861218	1.80508654805938e-09	4.99217702996861e-07	11.2929348897787
KRT80	1.45399667583152	3.56859247232223	6.32076903138742	2.03318562688128e-09	5.33090709365015e-07	11.1798864379229
C6orf154	1.16148932434668	4.00661849450014	6.31001862068409	2.15195441351303e-09	5.49946932334361e-07	11.1259556178218
LGALS7	1.26474564345337	6.27522713349306	6.30078203148586	2.25942216583064e-09	5.63154001308084e-07	11.0796647045768
CKB	1.05381507757008	4.91103894333483	6.28233954209376	2.49000881223672e-09	6.05672143496954e-07	10.9873631962437
CCDC64B	1.22344823190341	6.33673891979895	6.2556292616778	2.86545949653295e-09	6.78815064604926e-07	10.8539828911727
CLDN4	1.53374972767632	7.95283459200528	6.23235046931566	3.23761941318722e-09	7.42776117418601e-07	10.7380290252615
PDZK1IP1	1.71253948839474	4.35575699348623	6.21841586174926	3.48268259664394e-09	7.86304585972141e-07	10.6687496895922
FUT3	1.21905354655386	3.55519160530441	6.2171816557667	3.50524606159258e-09	7.86304585972141e-07	10.6626182462449
FOXA1	1.36205166523069	3.82597905199944	6.20979645570142	3.64328978045746e-09	7.9950410193104e-07	10.6259451833055
TUSC3	1.09316354034426	3.47674967049202	6.20176085382837	3.79955502817769e-09	8.24830284557844e-07	10.5860736886237
CCL3	1.09442303659863	12.6708722309999	6.1743950250849	4.38269105279038e-09	9.3844852157297e-07	10.4505338717802
EFS	1.11252802817344	3.61532276968562	6.15938289183538	4.73900111099665e-09	9.76282586019504e-07	10.3763422680902
SSTR2	1.55596108423102	3.7235265347711	6.15608848908748	4.82091610393346e-09	9.83126012346592e-07	10.3600763552125
G0S2	1.45581064008229	9.60312236894776	6.12564206709445	5.64678006614438e-09	1.12874101738009e-06	10.2100119820548
TM4SF1	1.4292873092599	6.12756194286111	6.11772884646267	5.88322277638066e-09	1.1420806214649e-06	10.1710872233698
COL1A1	1.66685138169528	4.48836358728582	6.11183182753491	6.06571122575245e-09	1.15528909374261e-06	10.1421010403832
HBB	2.16358238920855	14.149186094105	6.07369421865942	7.3874027173899e-09	1.37813220680527e-06	9.95507369621413
EXPH5	1.00629575411273	4.04536354335334	6.06400207189357	7.76598282449163e-09	1.41694889759624e-06	9.90766355991853
RAB25	1.01986193081732	3.33829048078257	6.06105293285676	7.88490658822781e-09	1.42132481347974e-06	9.89324724935049
TIMP3	1.36561073658439	5.41486136632817	6.00309323992577	1.06196600216843e-08	1.81695183201513e-06	9.61084596300223
CEACAM7	1.20225933075472	5.19100559962359	5.96718039084232	1.27600578927325e-08	2.129031477656e-06	9.43675320871741
SLPI	1.51521664522074	8.23897255306665	5.96164340592331	1.31256519731358e-08	2.15442103809463e-06	9.40997274247409
COL8A1	1.03161581361771	3.26701220197601	5.94849329540565	1.40355435387015e-08	2.25432110401837e-06	9.34643566263172
HBD	2.2299360783203	12.0079391685633	5.9402702359147	1.4635620147675e-08	2.30143764230458e-06	9.30675137531138
TMEM98	1.4032543229218	4.47080539651675	5.85461598091992	2.25875456433727e-08	3.3530879337798e-06	8.89554632057596
FMO2	1.05483256250749	3.37529237041146	5.8435393713979	2.38844422128565e-08	3.46908635852777e-06	8.84266014481495
LEP	1.27366452724162	3.52126490594573	5.82306473499623	2.64762856098772e-08	3.79099099416887e-06	8.7450784948533
LDLRAD1	1.5442668515299	4.69854624928281	5.79343388722437	3.07208011240404e-08	4.24809762940583e-06	8.60426509348244
METTL7B	1.0426905140131	4.11661044231704	5.78798585688171	3.15706124781689e-08	4.33591221307314e-06	8.57842717870359
EPB49	1.15391917817665	7.23904699477097	5.78235390279838	3.2473279291384e-08	4.37068690409168e-06	8.55173418127825
CD24	1.10899828852539	8.6090472573317	5.7769571032993	3.33619193957916e-08	4.46055490517641e-06	8.52617213432343
EHD2	1.42831276862774	5.38318922665075	5.76438997028361	3.55244262268098e-08	4.68759896139257e-06	8.4667100413338
LIPH	1.46991935046478	4.01625168565415	5.67649866786449	5.49835182613366e-08	6.56841568152737e-06	8.05330420181829
LOC729040	1.57337318660613	4.14796505087406	5.6511643352746	6.23115615406698e-08	7.2717232135525e-06	7.93494629301957
LOC440335	1.30078494728345	4.85243815503383	5.64370445180749	6.46455454888383e-08	7.41550521519406e-06	7.90016409549161
LRRC4	1.7329847108921	4.12389343989312	5.63231170419889	6.83757059985991e-08	7.65246022107751e-06	7.84710556405724
DNAH9	1.42693891842428	4.20049250070109	5.61607976613282	7.40557656363372e-08	8.08168568882169e-06	7.7716372948094
CXCL1	1.05833672244134	8.29305453954775	5.60262121835378	7.91125813396619e-08	8.58711776702384e-06	7.70917740472823
MMP1	1.00023594943022	5.44418207234419	5.59683263982531	8.13898342058243e-08	8.74031575947547e-06	7.68234496070868
DNAH6	1.00403091619594	3.62951455861152	5.54657094459415	1.0404876721064e-07	1.05559827196764e-05	7.45016948730832
CLIC6	1.15448269354148	4.27595311865164	5.53955560253904	1.0766522800113e-07	1.08141954632578e-05	7.41787902486404
MALL	1.10649475636376	5.35960199245654	5.50321602772031	1.2845280149572e-07	1.23608244088415e-05	7.2510704369392
SOD3	1.31372490465784	4.81884976916825	5.47620261847114	1.46393646394966e-07	1.37467038468278e-05	7.12756955361118
IFITM1	1.15854437069279	10.5987492852914	5.4591716485797	1.58937039532366e-07	1.45193660231626e-05	7.04992615399097
LCN2	1.36267854259846	4.99996382081354	5.45501367573628	1.62155103347968e-07	1.47466188355501e-05	7.03099599652678
ITGA3	1.10665353731153	5.3238733793295	5.44568123426669	1.69610996965174e-07	1.50963160472614e-05	6.98854484937497
IQCD	1.09293639030742	4.41556207233662	5.444934467073	1.70221843375775e-07	1.50963160472614e-05	6.98515019012896
KCNJ15	1.28645986550253	4.73930932205219	5.43820590011755	1.75823333097774e-07	1.53004192754783e-05	6.95457823892871
NIPAL4	1.10333008604859	3.91321477926074	5.41577842908173	1.95822409466258e-07	1.66111706920768e-05	6.85286959824359
RSPH4A	1.46604314898494	3.818261139758	5.39150030211145	2.19970922589306e-07	1.8200790803916e-05	6.74310389888389
SFTPC	1.18752759501246	10.6635641200006	5.38594981372815	2.25886490734547e-07	1.85383022822755e-05	6.71805832993538
SLC6A9	1.12745485390458	3.84607069383851	5.37219986556974	2.41216338718153e-07	1.92486824600031e-05	6.65609321486388
MMP9	1.30201019348682	9.33829957621356	5.35900998258654	2.5687172696195e-07	2.00231015275475e-05	6.59675809451475
IL8	1.47414872522421	7.78238163624394	5.34969567832382	2.68518815461347e-07	2.06126477769929e-05	6.55492007271435
EGR3	1.01829499797335	3.75878892450148	5.31916951489606	3.10409626025657e-07	2.32105923697481e-05	6.41816741072866
MDFI	1.55799353312726	5.44612502892421	5.31617583297713	3.14844980447373e-07	2.33691371700442e-05	6.40478634514883
CYR61	1.2127412345208	3.99236386973685	5.31298697611906	3.19637360869871e-07	2.36379438776624e-05	6.39053883602899
IL1R2	1.51383758937122	6.00035964493249	5.3053048200325	3.31475976111181e-07	2.3900601720388e-05	6.35624088998325
DCDC2B	1.3340564463583	4.72196222150374	5.2852490181651	3.64430713173056e-07	2.55118367632473e-05	6.26686741319942
GPR110	1.10673136860965	3.51482699335243	5.27553142170006	3.81524219251568e-07	2.61992940900337e-05	6.22365111989265
MRO	1.11685279972358	3.98864222742324	5.2731569035999	3.8581823329407e-07	2.6256774127758e-05	6.21309983022645
TUBB3	1.43421003187262	5.76635746652151	5.27303902858777	3.86032616029342e-07	2.6256774127758e-05	6.21257613597249
LAMA3	1.03444202121446	3.32091674324108	5.2672787179544	3.96651491875326e-07	2.65393092289456e-05	6.18699456017881
LGMN	1.01132455523936	9.88290899380912	5.25635649289274	4.17571972082572e-07	2.71947114334679e-05	6.13854432300827
RRAD	1.16995342964154	4.14884199769092	5.25230127002745	4.25609472651279e-07	2.75416520031188e-05	6.12057413474561
MMP7	1.43399223274704	7.62600298863957	5.21921806918413	4.97050230693881e-07	3.09720589736999e-05	5.97434560133324
MET	1.1996649927912	4.07566393267473	5.20848336446064	5.22642709711377e-07	3.22679928634954e-05	5.92704205230815
COL18A1	1.00351293518626	7.37900035686302	5.18258670558293	5.89769605142168e-07	3.55428613678067e-05	5.81321766071586
ASPHD1	1.08958487160997	6.22181755455153	5.18172120880495	5.9215199959186e-07	3.55802283326192e-05	5.80942065700899
STAB1	1.02133974343145	7.13791474790566	5.17984331613789	5.97353360080458e-07	3.57862521859477e-05	5.80118378246345
YPEL3	1.04529813566136	8.05248274242098	5.15125577090869	6.82237883475904e-07	3.85817944803782e-05	5.67606162080808
LAYN	1.09261201985174	4.42069288492498	5.13611014157416	7.31846470919704e-07	4.03695311513604e-05	5.609977616261
HTRA1	1.13664175090027	7.56538561566663	5.13438205273066	7.37724664609109e-07	4.05828971493005e-05	5.60244662151653
SPEF1	1.17409805901008	6.54227359703872	5.09021074317517	9.04546737709817e-07	4.64679238870827e-05	5.41058138607631
TRNP1	1.03825749330237	3.24186134566993	5.08896419253045	9.09749951720079e-07	4.66166034905499e-05	5.40518451397506
SLC34A2	1.18445777582777	4.79698855044696	5.0794435379887	9.50459943618137e-07	4.79446361451686e-05	5.36399755802587
SRD5A2	1.13143483219116	3.59838271496939	5.06077169416999	1.03549757061666e-06	5.08653539006804e-05	5.28338756567189
ANGPTL4	1.08471428756578	4.64858052479956	5.04838268690356	1.09594873304605e-06	5.28701147530797e-05	5.23002313734225
CYP4B1	1.04987823548203	4.96093278971955	5.03595675539099	1.16001432530757e-06	5.52499985949238e-05	5.17659712856162
CEACAM6	1.4242095600576	5.55616492532392	5.01988367593428	1.24829302007968e-06	5.86918059981006e-05	5.10763512921334
NGFR	1.10673548458007	3.30100316568204	5.0185642989804	1.25582217905746e-06	5.8746965965988e-05	5.10198158822808
NALCN	-1.1572664126497	5.10348955283136	-4.99771902827549	1.38078885569312e-06	6.20862944489721e-05	5.01280639170332
TFPI2	1.04804259901465	3.40793187719935	4.97956243612044	1.49939623805838e-06	6.56644482649907e-05	4.93535900725076
VSTM2L	1.12888684678616	3.22794020703194	4.94385548120608	1.76213014143375e-06	7.45820658813543e-05	4.7836658850609
FOXJ1	1.0586101234881	4.79701230419697	4.93970378812575	1.79543015102106e-06	7.52031936078097e-05	4.76608148666823
LOC100134285	1.45643139799437	4.70001375296387	4.93351187958919	1.84622987102855e-06	7.65370325794566e-05	4.73987642945615
MUC5B	1.1440586081169	3.62909969067087	4.92953466789879	1.87959136956416e-06	7.76013704706153e-05	4.72305732673036
ADORA2A	1.07290668795676	4.04998733170868	4.9203258843776	1.95909326292604e-06	7.99033007782096e-05	4.68415377672523
DPCR1	1.04445139776355	4.62017993398472	4.87739718970344	2.37475843975347e-06	9.29147250778735e-05	4.50352106988866
CXCL17	1.24677343610599	4.66159847838472	4.86211777860205	2.5423739996181e-06	9.86125284671194e-05	4.43951825760177
S100A12	1.42581236614315	7.12069749095268	4.86190316981219	2.5448079316147e-06	9.86125284671194e-05	4.43862038227708
CCDC114	1.07952191622894	4.57648546742346	4.84923163298759	2.69258684999816e-06	0.000103597731249911	4.38565880266122
ITGB4	1.06369948676207	4.57377738796173	4.84592363880242	2.73251233230465e-06	0.000104680628988422	4.37185007986982
ADORA3	1.06211581160203	6.2763433379013	4.82456442346989	3.00444164579107e-06	0.000111706578981355	4.28286176289686
MRVI1	1.18562268971291	4.96147304502801	4.82339670702671	3.02003950901139e-06	0.000111874454398956	4.27800536261624
FFAR3	1.16486520212982	5.20713568871456	4.82226570114038	3.03522167328877e-06	0.000112230934728987	4.27330249093436
WFDC2	1.23457434995902	7.44703983110733	4.80983658636875	3.20700481886007e-06	0.000117293877333272	4.22167596971273
OAF	1.11164710883575	3.97589425151001	4.76673359446192	3.878644729051e-06	0.000138433263449525	4.04342900029738
ATXN3L	1.10690680048407	3.65502339354202	4.75313944978199	4.11734032634342e-06	0.000143975740994776	3.9874671264999
MAL2	1.18508113074099	4.35335994136786	4.7490344911996	4.19216675746727e-06	0.000145422087055853	3.97059270420871
NRG1	1.03681031603492	3.8455139119603	4.7409778938214	4.34286350775357e-06	0.000149366390729194	3.93750668553452
SEC14L3	1.12876053488546	3.78739457645587	4.73798152048318	4.40023444202568e-06	0.000149627958936482	3.92521250020338
HSPB8	1.2280250937194	3.67942126247502	4.73312569694683	4.49476594097026e-06	0.000151965261738475	3.90530164501513
SLC44A4	1.00265444654255	3.62860959815021	4.71264004415497	4.91562179929046e-06	0.00016203423608446	3.82147523077793
XAGE2B	1.39734013308368	3.84593142209947	4.6218556678203	7.28461987926789e-06	0.000219834365833392	3.45337890368828
BCO2	1.10727542450903	5.37800181397055	4.6146128854812	7.51509056676533e-06	0.000225441550449369	3.42425189151001
FAM92B	1.04532806188306	3.67892057766799	4.60437985203978	7.8527317339285e-06	0.000230912039589416	3.38316024601144
CDKN2B	1.48360138641929	3.88182834310108	4.60423618876186	7.85757448105053e-06	0.000230912039589416	3.38258386019713
SEMG2	1.02767305941063	3.18400128834738	4.59736732450736	8.09250684080718e-06	0.000235757028295896	3.35504194601623
CLGN	1.22434464065584	4.46009964468564	4.5898997008325	8.35559819386285e-06	0.000240987388479853	3.32513565133887
EPHA1	1.04926067978347	3.54792872808952	4.5786249623766	8.7684980893774e-06	0.000251102422590695	3.28005468839654
SELENBP1	1.10173890595145	5.57825303095172	4.56567067354684	9.26719052301766e-06	0.000262038248556308	3.22836538646272
SFTPB	1.32956991137482	8.67907721483582	4.56121409369207	9.44498605288934e-06	0.000265208377499003	3.21060958816557
NAG20	1.23801591552711	3.56939374354319	4.53151884234271	1.0716371625395e-05	0.000291188192119918	3.09264616569448
STEAP4	1.03152728185096	4.21032317133361	4.51502169109995	1.14923031051303e-05	0.000304133572755834	3.0273737066376
DACH1	1.16518223799978	4.92953725358657	4.49916424918273	1.22889419791587e-05	0.000320130902731916	2.96480923498529
FZD9	1.00173013673546	5.97535386429279	4.46089437975686	1.44364075087631e-05	0.000361608723566276	2.81453492647611
HBQ1	1.06608237899755	7.41624421989301	4.45653172875922	1.47029809910832e-05	0.00036692025121011	2.79746866374465
SCGB1A1	1.2320115375656	10.3559411075582	4.45556678518485	1.47625784686979e-05	0.000367952711980916	2.79369568756072
BSPRY	1.07205558331189	4.71944493982988	4.44958732846691	1.5137097841126e-05	0.00037497284455766	2.77033017552292
KIF19	1.09223320854895	5.02684360721932	4.44819390620326	1.52256773870809e-05	0.000376243819789199	2.76488877268764
MERTK	1.05885278851052	5.98141350195005	4.43465928996871	1.61124022288667e-05	0.000391448000720324	2.71210566589574
MS4A8B	1.04692850573032	3.69349231058946	4.42256992110486	1.69462389658568e-05	0.000406810485709492	2.66506695745444
MPPED1	1.29055575553378	4.39410469347122	4.4195778072094	1.71589278364965e-05	0.000410452125700269	2.65344067116227
FBLN2	1.05388757872518	3.14747695828741	4.39737719941186	1.88191013686224e-05	0.000439367369429789	2.56737292060685
HYALP1	1.14096377644797	4.08543529632366	4.35807806536467	2.2143240593335e-05	0.000497274621066562	2.4158664877471
PROK2	1.31988555861789	5.50903043363534	4.32964840856633	2.48919590101411e-05	0.000542703844984599	2.30694377641819
STEAP2	1.06079250203825	3.19268137177131	4.31900213946408	2.60032274096907e-05	0.000562076186482062	2.26630206345247
HOOK1	1.07875767566921	3.37759318275293	4.30902096458283	2.7088172597105e-05	0.000576131185072608	2.22827244688804
CHI3L1	1.16580969081895	8.75901415126431	4.29751176122492	2.83931071293266e-05	0.000594635311031093	2.1845088230462
TMEM45B	1.18896586270248	4.5509946538411	4.29122350167506	2.91313237418371e-05	0.000606174081591779	2.16063764899036
KRT23	1.02041207818734	4.44973668194835	4.28679719961726	2.96619494142751e-05	0.00061357079582459	2.14385165650629
MUC22	1.1331773092803	3.45309594792659	4.26534620538086	3.23674497456511e-05	0.000652813629285665	2.06270069520831
LDB2	1.14043336543213	3.80398294982255	4.20663653092911	4.10348808446984e-05	0.000777890337440014	1.8422847441897
LOC729706	1.02027889300694	3.73868206346381	4.18302822831679	4.51123594750532e-05	0.000836339233647245	1.75435166237701
GCM2	1.44976723547966	3.665623709901	4.15253163453298	5.09555479692228e-05	0.000911688875172216	1.64135992092446
AGR2	1.00734278648747	5.62689466700366	4.12032408821309	5.79091373970847e-05	0.00100182311474699	1.52276384432971
GNLY	1.05574224843591	7.50049760416372	4.10412056372063	6.17414717220647e-05	0.00105012516646737	1.46338498918307
BEND7	1.11127608910775	3.59335837870227	4.08541259323851	6.64673126830654e-05	0.00111085146999868	1.39506771776362
SLC24A5	1.23682544451215	4.03135942809209	4.07615171137598	6.89325723950784e-05	0.00113654050617801	1.36134416671291
TBX3	1.30735504463402	3.69264748140595	4.07487644944019	6.92788066128092e-05	0.00113991020921435	1.35670523309678
INSC	1.03750687844944	3.18842829191513	4.0735663546279	6.96362254378586e-05	0.0011448581069747	1.35194083615782
C2CD4B	1.09721675298242	3.38987442696134	4.06921910701328	7.0834883962107e-05	0.00115321268665013	1.33614033253707
OR2G2	1.33538091833168	3.80163694874653	4.05405342667115	7.51724585566459e-05	0.001195947017967	1.28112815050834
TFF3	1.02583507450309	8.5787175307544	4.03084072754462	8.23054586017143e-05	0.00127450151956651	1.19725486699192
MXRA8	1.19278740941729	3.55149428207932	4.02680949649505	8.36081913550592e-05	0.00128950784970763	1.18272963029202
WDR69	1.04563299342067	3.57644905492683	4.02398075479868	8.45340347324343e-05	0.00129981540534129	1.17254435987344
C3orf45	1.13417464382745	3.77937063797565	4.00842301983251	8.98032257550745e-05	0.00135200397074512	1.11663263574524
C20orf85	1.02994505297221	7.02316016173699	4.00716167749318	9.0243868395084e-05	0.00135661463814471	1.11210746651131
LOC285286	1.08382696970365	3.67157022520244	3.98488101371015	9.83753604577144e-05	0.00144355756503719	1.03236869152812
CCL8	1.0729498883928	5.09503315719095	3.98411992368087	9.86650886995879e-05	0.00144553662972132	1.02965140199119
GAS2L2	1.12988082664305	4.29440672953081	3.96612272105525	0.000105757653708797	0.00152619104412217	0.965522540397133
CLTC	1.15765536405804	3.63810583891064	3.96202857328897	0.000107437549393714	0.00153966862575196	0.95096774119091
OR56A5	1.22779623095973	3.46375359049045	3.94805405694657	0.000113364804864689	0.0016061207336233	0.901382349862257
MAGED4B	1.02289215085337	3.39946556990463	3.9468267197315	0.000113899978574659	0.00161031279232758	0.897034402208988
CHST15	1.03514623328842	6.19220854436394	3.94108493985634	0.00011643572578422	0.00163865877261205	0.87670863536664
NRN1	1.18123241035651	4.47540980828135	3.91728210959829	0.000127531814206382	0.00175390994346911	0.792710840271247
BARHL2	1.33641928027153	4.05510088028648	3.90809704474406	0.000132076588341608	0.00180412330313174	0.760411469507567
TP63	1.07683260360978	3.58554871621831	3.84935415874915	0.000164989637049531	0.0021288139209882	0.555346338448881
LOC284023	1.04745026934812	3.66763858632628	3.81010562037415	0.000191166955331811	0.00235764792986801	0.419791161950054
TNP1	1.05562279793467	3.6385251293536	3.80355288742771	0.000195903897016507	0.00238901157480574	0.397273810121615
MSMB	1.15859427150898	7.36317245838092	3.792121448816	0.000204434994069433	0.00247173948619531	0.358070065165696
PLA2G2F	1.03126428976348	3.82230485287814	3.75594956440898	0.000233807508819212	0.00272379676604217	0.234678366513801
PCDHA13	1.03965888750851	3.37830529336659	3.75188566687056	0.000237346454762245	0.00275318116547993	0.220878036144574
TNN	1.16870493087654	3.60835088764153	3.67817737135269	0.000311027805613089	0.0033046948985246	-0.0272151099858862
PLEKHN1	1.18714047552786	5.02266994637107	3.67132440363995	0.000318880053210399	0.00336181169413303	-0.0500679379737976
SDK1	1.15040677768068	3.96276382147894	3.66487456562027	0.000326441012090949	0.0034109588614078	-0.0715431446299739
EN1	1.03949797622655	3.35823941027293	3.62202426881483	0.000381134932833861	0.00377459199751386	-0.213394752814678
LOC100653245	1.17862943026293	4.81387991465658	3.60984810515694	0.000398186789698534	0.00389109056012764	-0.253441480401169
SERPINB3	1.0319364056661	4.71067718545461	3.60841018174172	0.000400247297536111	0.0039055547075672	-0.258163080229428
FLJ46552	1.17275727248619	3.69574839626131	3.58871783984069	0.000429496016686657	0.00413500003857268	-0.322662483666243
SNAR-B1	1.1456206839883	3.67329527442163	3.55082896508179	0.000491518436240358	0.0045792642866897	-0.445906114124929
LOC100131170	1.07181834630513	3.75371470864697	3.53904568220188	0.000512463506576996	0.00470492302604956	-0.484004110118962
LRRC2	1.06797963492049	6.62660122799959	3.46729044031253	0.000659244183972738	0.00567433274134638	-0.713635104983973
ALX1	1.15300716886629	3.87656352777864	3.4490008210529	0.00070251745954914	0.00592197285629962	-0.771511779155114
TDGF1	1.11453776367202	3.70394090618489	3.41220964743951	0.000797747447621733	0.00648378551531206	-0.88712732807565
WNT2B	1.15222262468243	4.38203059050564	3.39865451030836	0.000835783124121201	0.00672255995732387	-0.929451089802449
FLJ45079	1.10268257743874	3.82721293478111	3.38844077671879	0.000865556364099427	0.00689882251670088	-0.96124450853214
MYBPC1	1.01018883774568	3.52758334690061	3.36107718918232	0.000950281607496106	0.00733941674588328	-1.04600906837563
OR5J2	1.00486285818902	3.79375219558851	3.34699197084776	0.000996855175682989	0.00761752806277966	-1.08940602302405
TULP1	1.04629731970531	3.69802704984686	3.33451519139881	0.0010398817060468	0.00780452481909994	-1.12771364548148
PNMA3	1.00249902348889	3.70108642012079	3.29039400742211	0.00120632962892075	0.0087231472440151	-1.26216945989463
