# Supplementary material for: Development and Validation of a Novel Gene Signature for Predicting the Prognosis of Idiopathic Pulmonary Fibrosis Based on Three Epithelial-Mesenchymal Transition and Immune-Related Genes
Source: Front Genet. 2022 Apr 26;13:865052. doi: 10.3389/fgene.2022.865052 (PMC9086533; doi:10.3389/fgene.2022.865052)
Supplement: Supplementary file 2 [file Table2.XLS]

	logFC	AveExpr	t	P.Value	adj.P.Val	B
CD247	1.99964880064511	6.65870495521511	12.1676544868802	3.57638529868784e-25	7.22036427952088e-21	46.266858094205
CCL5	2.23621379274306	9.29560846950473	11.2907566079193	1.22884264351403e-22	1.24045520649524e-18	40.6111834420421
CST7	1.79174203211154	5.78480903009523	11.1547671752013	3.02375432396019e-22	2.03488586821441e-18	39.7386768213278
CXCR6	2.34810191086146	7.15492067102834	11.1053311372118	4.1929242451379e-22	2.11627368962722e-18	39.4218912478938
SPOCK2	1.9510941820947	9.19724909895898	10.9583293929273	1.10674273794626e-21	4.46880582727943e-18	38.4812464190426
ADAM19	1.62818907403864	8.51092735025116	10.8005030282262	3.12963469248705e-21	9.97229222593539e-18	37.4737422471354
NLRC3	2.35146952897116	6.51645432158705	10.7853480399784	3.45762769733755e-21	9.97229222593539e-18	37.3771382291273
IL2RB	1.97595189547693	8.00701853286758	10.4935209105161	2.34355302992901e-20	5.3084400759125e-17	35.5221293450055
GZMA	2.21023492400713	9.11551664669016	10.4816862636703	2.53207945180149e-20	5.3084400759125e-17	35.447123593504
GZMB	1.85805774355184	9.98828798474267	10.4759180875124	2.6293724681324e-20	5.3084400759125e-17	35.4105725893163
NKG7	1.70895420976483	8.80168609688501	10.3245936842957	7.05846731341466e-20	1.29548542355026e-16	34.4532715435864
KLRB1	2.0356057270151	6.84466581387692	10.2477213269313	1.16416823822205e-19	1.95861604678875e-16	33.968185864285
SEPT1	2.17990266763883	5.04519093241638	10.2056043857408	1.53076567945759e-19	2.37727910019764e-16	33.7027805476274
CD8A	2.02765872487199	8.57343493785557	10.0698543757504	3.69230682916077e-19	5.32457018385191e-16	32.8491603616144
CD96	2.03174047272387	5.89388077204199	9.97238775096042	6.9349295267348e-19	9.33395281434992e-16	32.2380656782033
ITK	1.85288366597825	5.40469554841902	9.95510132567549	7.7538931678553e-19	9.78395932286441e-16	32.129845907915
XCL1	2.06412339468528	6.06881939097386	9.88821270292864	1.19368383591522e-18	1.35046447523823e-15	31.7115702809796
SCML4	2.35138423922725	6.3660902772186	9.88361363515503	1.22958845830157e-18	1.35046447523823e-15	31.6828388525952
SIT1	1.67973595776274	5.4987664686744	9.87848083898053	1.27093095396138e-18	1.35046447523823e-15	31.6507774003335
PTPN7	1.44343053640091	7.19144924774416	9.66492341188229	5.00991766039236e-18	5.05726138228307e-15	30.3209630790841
PVRIG	1.85851906714632	7.23134504334843	9.64766779182014	5.59501953694349e-18	5.37894521101677e-15	30.213878512791
ZNF683	2.13883989583713	8.43407666837002	9.60624795498517	7.29200404277463e-18	6.6917395281626e-15	29.9570675671505
CD8B	1.92398736645772	7.71471574762342	9.58970926576226	8.10481032237248e-18	7.11426154775557e-15	29.8546167093691
IL32	1.89267789620934	8.66528619588636	9.5531240248061	1.02372977745751e-17	8.61170019878737e-15	29.6281744099438
GPR171	1.88834198610452	7.51044861723402	9.53063112816624	1.18166675925992e-17	9.54266808107937e-15	29.489086596369
GZMH	2.08996614216014	9.30592625769951	9.51431727014092	1.31117208939495e-17	1.01812512741518e-14	29.3882705786292
P2RY8	1.64520943016412	6.252146937733	9.46410909290209	1.80514313776691e-17	1.32058556802022e-14	29.0783308446531
LBH	1.5894764481457	5.54628549759493	9.4618297803253	1.83151200676438e-17	1.32058556802022e-14	29.0642725666412
FAM101B	1.67106816198707	7.52268078773603	9.41849949911102	2.41239773693057e-17	1.67944475554798e-14	28.7972241677345
GPR18	1.60770322199832	3.67347202823529	9.40617248797241	2.60887711441983e-17	1.75568733543407e-14	28.7213226404604
JAK3	1.46659961958315	9.18737895922694	9.33663441470478	4.05521445158673e-17	2.55846014259639e-14	28.2937515483073
GZMK	1.95222455640871	6.53201694320599	9.32852705873046	4.2689203695493e-17	2.61167373760093e-14	28.2439684604402
TBX21	1.67351251139997	6.06274568332764	9.07463391078123	2.11622237367243e-16	1.25660039711979e-13	26.6923057202268
TMEM200A	1.8662499288391	4.1308727634894	8.99673775348863	3.4479105072006e-16	1.96222238385244e-13	26.219225840333
UBASH3A	1.96048461974272	4.74036179562091	8.99438984159421	3.49893535185932e-16	1.96222238385244e-13	26.2049890720919
ITM2C	1.80943241657327	6.55761173242243	8.91561816930936	5.72319163714066e-16	3.12285178276305e-13	25.728130842817
ZAP70	1.74391561384293	5.48743262898921	8.85140413340072	8.53782097396274e-16	4.51920566573081e-13	25.3405403927902
SLC38A1	1.72858506256165	5.89769028233078	8.84782641584692	8.72995299239692e-16	4.51920566573081e-13	25.3189762267305
THEMIS	2.10902156713049	4.51269006089955	8.80457070172824	1.14221990744977e-15	5.76506942787587e-13	25.0585178403909
BCL11B	1.64947003296234	6.47848981004477	8.7819478013683	1.31437725480922e-15	6.47218595057156e-13	24.9224892035499
RHOH	1.07728215298698	8.54397986231752	8.76443405618475	1.46514577893689e-15	7.04281622165641e-13	24.8172727057157
EMB	1.39861821016894	7.7467384262331	8.7477209555523	1.62499844711234e-15	7.62955666250023e-13	24.7169410788993
ACAP1	1.55008482202274	5.52541042904972	8.72649325747475	1.85321894941447e-15	8.50332667493836e-13	24.5896136123133
CD40LG	2.34093271933951	6.51628100043607	8.62060190755911	3.5632384014098e-15	1.56387434969701e-12	23.9562595391431
GPR68	1.60994046441891	7.22650448374741	8.57554254195729	4.7016962462443e-15	2.01962862798779e-12	23.6876789494236
SLAMF1	1.11505072857235	6.7544316850867	8.54715691340904	5.59733989823858e-15	2.35426448344872e-12	23.5187734006485
TESC	1.3140280318784	8.64475900341879	8.53645253625537	5.977412593826e-15	2.46281597666843e-12	23.4551368450056
LAG3	1.33564107497399	7.41050035547352	8.50000889894149	7.47385585213595e-15	2.93992861033148e-12	23.2387255145018
PRDM1	1.37291159540425	6.20919433316472	8.49787343188168	7.57225656234767e-15	2.93992861033148e-12	23.2260562851033
CD27	1.27856919585585	6.42428505330327	8.486719510043	8.10749890869728e-15	3.08834519750357e-12	23.1599038257783
KLRC4	1.58005393560756	5.75945297800913	8.38977152536985	1.46568824435698e-14	5.47977406765244e-12	22.5864316736522
HAPLN3	1.39701805838422	8.05079250641486	8.31545918366422	2.30324855471147e-14	8.45459728564907e-12	22.1487283409281
CD2	1.46034604827964	10.8123334432631	8.30814155178006	2.40786284118566e-14	8.68077551798165e-12	22.1057166670977
ISG20	1.26187888555996	10.6284561337885	8.28921095273146	2.7008746178828e-14	9.56630836147998e-12	21.9945213832538
IFITM1	1.65612725903421	10.5987492852914	8.25747144993657	3.27352622967287e-14	1.12015628899772e-11	21.8083336224323
IFNG	2.03154724141333	5.07489915449953	8.24776427176977	3.47160344637443e-14	1.16813669964755e-11	21.7514517943747
SAMD3	1.6480740156626	4.02671397012022	8.23253848973262	3.8064845729223e-14	1.2598215908644e-11	21.6622907226692
TRAT1	1.81489349793474	4.91044963474036	8.22427449500456	4.0014583846635e-14	1.2952581356824e-11	21.6139273858539
ANXA6	1.09769823111196	7.5264013857395	8.22261178064361	4.04186747971624e-14	1.2952581356824e-11	21.6041992490195
RASGRP1	1.77479276496218	6.19727333888545	8.19716616264719	4.71321360116455e-14	1.48679795927986e-11	21.4554304344434
STAT4	1.48075283533726	6.1973669734329	8.11736193913097	7.6215532819671e-14	2.36725444937898e-11	20.9901723505716
CPNE7	1.29390149574299	8.27059835855576	8.08797954492542	9.09224448577564e-14	2.78126248368673e-11	20.8193842640395
FAM102A	1.09432228264798	9.62901970528868	8.07596564941037	9.77165086413007e-14	2.94447551187943e-11	20.7496324700693
PCBP4	1.12247020338159	6.79297869415589	8.05493754110372	1.10840503866283e-13	3.29082195964174e-11	20.6276574999847
ITM2A	1.69390208814071	7.20363735790968	7.97327362634862	1.8057294789783e-13	5.18227389409062e-11	20.1553355860252
C1orf151-NBL1	1.3502732691755	8.28240243488612	7.97172458516004	1.82248475150049e-13	5.18227389409062e-11	20.146397701384
CD3D	1.04508532418679	10.3490114410465	7.94956675412656	2.07971210822536e-13	5.75168599355642e-11	20.01863608201
RGS16	1.47677607118593	7.55366307658861	7.85395158117298	3.66952240943672e-13	9.87786505654905e-11	19.4692261410229
C12orf75	1.31574597578804	5.70149651333238	7.8058230034438	4.87783439715407e-13	1.29577103479136e-10	19.1938656075908
CD244	1.17801127116521	5.97336112216469	7.76913729830904	6.05646224129328e-13	1.58797293752558e-10	18.984517499648
IKZF3	1.59662798279599	3.68721342809022	7.76392199182282	6.24546050933508e-13	1.6165333618329e-10	18.9547946972341
PTGDS	1.28134130523834	6.9136767937078	7.74723522830581	6.89027109424752e-13	1.74632880524611e-10	18.8597591102256
GBP5	1.06768587347533	10.2289599840827	7.74650558624697	6.91992195847681e-13	1.74632880524611e-10	18.8556058591589
ARL4C	1.22363628533396	8.9609456293514	7.73959001433635	7.20730005671249e-13	1.79639729438233e-10	18.8162506126914
TRERF1	1.05800257622449	6.61220673795078	7.72280654721625	7.95479363881446e-13	1.95852839968323e-10	18.7208099147842
CCND2	1.30267362964113	6.91305869615775	7.72053597312562	8.06164106071195e-13	1.96092134186402e-10	18.7079058232713
CXCL10	1.59165557454438	8.22324992417064	7.69999196569351	9.09527480942034e-13	2.18600598961175e-10	18.5912345130442
SYNE2	1.53336608526591	6.43988014479471	7.68111541693688	1.01601001920803e-12	2.41320309150482e-10	18.4841668389694
TNFSF14	1.16428161207456	7.45814276511994	7.60686857763931	1.56847205592353e-12	3.6397565904644e-10	18.0642969848591
TSPAN5	1.42873230247742	4.70607198617288	7.51175862818463	2.72748401689725e-12	6.11835275745985e-10	17.5294251451913
PTPRCAP	1.43144722833792	7.50253749604689	7.50984954122566	2.75784815842092e-12	6.11848312861099e-10	17.5187237626872
FASLG	1.55888984752168	5.68963529339599	7.35421297670135	6.76900036084811e-12	1.48542769875177e-09	16.6510120541328
LEF1	1.78020426583102	4.88842906169138	7.30966790185237	8.73746363871244e-12	1.89678121937597e-09	16.4044049924887
PRKCQ	1.48907562958354	4.23886915017135	7.30311072288843	9.07143176835867e-12	1.94833123373822e-09	16.3681702830224
RASSF2	1.04218747156192	10.1846257031891	7.30031459501587	9.21764993068057e-12	1.95889615211063e-09	16.3527242174085
FAM26F	1.00915527808593	9.32027543804022	7.20773636154044	1.56235898540209e-11	3.25180057281266e-09	15.8430930464015
ADAM8	1.15968915774413	11.4625666456397	7.20174141680314	1.61647390774159e-11	3.33010119626479e-09	15.810211763256
CD6	1.18625922165607	8.83505942012675	7.14505331850089	2.22889103118615e-11	4.54536172006233e-09	15.5000185246244
CCL4	1.03921498352342	11.7931186111298	7.07479584406753	3.31291304436843e-11	6.62281785344404e-09	15.1174312801833
C1S	1.1695821401854	6.74060335282268	7.07477974452825	3.31321315170562e-11	6.62281785344404e-09	15.1173438480867
PRDM8	1.40364307924587	5.91074772426647	7.06091115725241	3.58195582973962e-11	7.02098118899156e-09	15.0420682117232
TRAF3IP3	1.42192084257907	7.63245570810362	7.0558729746336	3.68481917443316e-11	7.15315522236837e-09	15.0147422722561
FAM46C	1.42336720425355	6.70687953411944	7.05263975118697	3.75236089934519e-11	7.21489659017904e-09	14.9972116977105
CD3G	1.17653141856339	8.41927817698615	7.00725956978556	4.83973539227463e-11	9.04716831802153e-09	14.7516306774451
TMEM204	1.46413795039077	4.87398874207242	6.99883536904043	5.07336333691891e-11	9.39689288156476e-09	14.70613915523
SLAMF7	1.38135303672964	9.30532341167871	6.96405815674352	6.16141366264222e-11	1.13084345850076e-08	14.518663192738
ATP2A3	1.24140909100214	6.40876704292004	6.95788238754335	6.37737515311514e-11	1.15993537807425e-08	14.4854258726101
GNLY	1.70506413246037	7.50049760416372	6.94302643817216	6.92792716576062e-11	1.24710337681183e-08	14.4055408058475
EOMES	1.56758311394787	3.95083374647399	6.94167771355947	6.98017145870211e-11	1.24710337681183e-08	14.3982930615589
EIF4E3	1.12849917238761	4.62328290861371	6.9109135014044	8.28317897849707e-11	1.46692193330594e-08	14.2331894021466
TC2N	1.22095142358029	3.55731802341794	6.88671807807692	9.47396441988988e-11	1.66321624063615e-08	14.1036312443876
FBXL16	1.33201683387895	4.8140022661329	6.87962775129362	9.85383827015802e-11	1.71499259341569e-08	14.0657140186665
RAB37	1.11334061238129	6.73968212014511	6.86780295919834	1.05210386064341e-10	1.81546366175469e-08	14.002527709479
DPP4	1.56117253828492	5.89046828013826	6.86231576759251	1.08455865294404e-10	1.85560632578706e-08	13.973227763172
SH2D1A	1.18961146664808	5.1271392811845	6.85230996703218	1.14629951129662e-10	1.94475973391323e-08	13.9198343312669
PRF1	1.41360611231229	4.97479458644482	6.79413753936123	1.58020498528314e-10	2.61498020064602e-08	13.6103001702415
TNFAIP6	1.03429413489876	7.63863121742777	6.771865862272	1.78614548445435e-10	2.93174725086576e-08	13.4921972148172
APOBEC3H	1.28330096162731	5.02504217492432	6.7426919436257	2.09634507113942e-10	3.35897703501854e-08	13.3378342678402
CLIC3	1.15169800801508	6.01653416753261	6.733918101192	2.19961017005948e-10	3.49390841758114e-08	13.2914868368089
P2RY14	1.04313503767069	7.08845706479248	6.73263152560436	2.21516804918711e-10	3.49390841758114e-08	13.2846935258637
IDO1	1.06207292771464	7.52724024307901	6.70773912415405	2.53843221643994e-10	3.94218523213122e-08	13.1534077220206
CD5	1.12372940753653	7.85954213034156	6.68446257788918	2.88253012152661e-10	4.44239699416037e-08	13.030902845445
SELL	1.36612434983868	6.96994852506715	6.6782269885609	2.98225993460253e-10	4.56127619846141e-08	12.998127464636
CSGALNACT1	1.36891159482593	4.7458772684391	6.62259212360583	4.03643450533747e-10	6.08146091255658e-08	12.7065032812833
PACSIN1	1.22963270584434	4.3902181784877	6.60996750354081	4.3225578304095e-10	6.46430518801018e-08	12.6405302407857
SLAMF6	1.09985946403488	4.33588032935117	6.59106376601192	4.7886929221124e-10	7.05685557697279e-08	12.5418848271559
NCR3	1.22534415758288	6.18943253547312	6.57034042757273	5.35662593774449e-10	7.83658848240025e-08	12.4339387997278
ASB2	1.16974736664445	6.17433788209405	6.56367592286259	5.55298119396626e-10	8.06540556294855e-08	12.3992673933996
TNFRSF25	1.45469331428411	8.02826584457179	6.55673206256846	5.76510009039639e-10	8.3136861232152e-08	12.363165197334
KLRK1	1.27931868026015	3.63820073715245	6.53219305638105	6.58055566412322e-10	9.42232895765841e-08	12.2357678517656
ETS1	1.27082249654967	3.84811260926198	6.46564206637092	9.40726617203681e-10	1.32813494228847e-07	11.8917200171638
GRAP2	1.00298683932432	3.41076183398134	6.41908113002491	1.20642628858414e-09	1.67976140277415e-07	11.652295881899
RGL4	1.48332575232552	6.16782969952971	6.32054284395125	2.03535651548294e-09	2.77647383047872e-07	11.1491283397081
SLC40A1	1.2854964844829	7.45827910410089	6.3106383533842	2.14465345370774e-09	2.90593346153729e-07	11.0988212679433
PXN	1.15397771013819	9.36901821702459	6.28377822663874	2.47090924077503e-09	3.32567911080047e-07	10.9626419651405
CXCR3	1.35670636211667	8.40502283413928	6.26865807819212	2.67551867054702e-09	3.55368726576801e-07	10.8861444213529
HOPX	1.35732359301358	7.44174389268129	6.26117279168842	2.7828795822911e-09	3.67212783574346e-07	10.8483170245319
RAB33A	1.14016888012476	6.20128541059036	6.25841659601942	2.82346782296024e-09	3.7014929790743e-07	10.8343955914067
GNG2	1.23042598752199	5.5099375197529	6.25495156503551	2.87532002114566e-09	3.74515070367159e-07	10.8168993530812
CXCL9	1.69118704585225	9.21520827650119	6.24416977915504	3.04271713680527e-09	3.93778309454883e-07	10.762497271853
KLRC1	1.49197912006907	5.79881291053431	6.24158751283376	3.0842083434222e-09	3.96605619397139e-07	10.7494766443205
IGLL1	1.45792988787108	7.97677123790921	6.22160385783633	3.42464297965067e-09	4.37595677950427e-07	10.6488280131241
ZNF831	1.41140476313249	4.81938327107447	6.17750003308769	4.31183500464812e-09	5.44072730680256e-07	10.4274241138379
CD48	1.15031526562269	8.02473282891431	6.1576743055332	4.78075360475657e-09	5.9213886212534e-07	10.3282257216405
SLC7A5	1.22701935924706	5.72416887808034	6.11866619183485	5.85404600803072e-09	7.11971896723688e-07	10.1336460505772
JAKMIP1	1.34467404031275	4.9023277495012	6.09946210717279	6.46599449108605e-09	7.8168839988345e-07	10.0381454721088
CD3E	1.33305751251567	5.99774423830959	6.09414147939002	6.6463600878009e-09	7.98710498884597e-07	10.011720703257
HIP1R	1.1786992032256	5.75712191734843	6.08163168987869	7.09009651761430e-09	8.46993837835e-07	9.9496499935248
TOX2	1.36959485599386	6.72346898012324	6.06006417230424	7.92429881044867e-09	9.36246222238083e-07	9.84283136902385
ABLIM1	1.17442717634682	6.66923397300145	6.05559459384778	8.10884657526009e-09	9.5179943899957e-07	9.8207255151568
KLRC3	1.10421298619894	3.76904234865887	5.99249686544019	1.12104614304107e-08	1.30073566562391e-06	9.50979164951711
MIAT	1.5301680971056	5.01566720940165	5.98334386819228	1.17477089215474e-08	1.35528283095497e-06	9.46486480750506
RGS9	1.31275437717237	4.17487506189997	5.9694049049501	1.26146777783259e-08	1.43885722975493e-06	9.39653325100456
PDCD1	1.01449193321554	7.66237562259999	5.93664322432026	1.49066824881444e-08	1.69073602670307e-06	9.23634344913569
C2orf71	-1.01218204074963	7.08714669357331	-5.87275000764968	2.06095985779206e-08	2.2662900316156e-06	8.9256197842127
LAX1	1.12510467093571	3.6850909025208	5.87231756742732	2.0654681550214e-08	2.2662900316156e-06	8.92352439353608
CPNE5	1.04726230156143	5.6471296068746	5.8605545891881	2.19187142086301e-08	2.39198335761099e-06	8.86656643992707
FLJ30901	1.14883414265947	4.79102975080006	5.85807607468062	2.21945531483484e-08	2.39618092787169e-06	8.85457488616416
PBX4	1.18219383444926	6.23449816425732	5.82877226972413	2.57248341435423e-08	2.70499310689571e-06	8.71305524460528
GFI1	1.292896656006	4.83349610768098	5.76413249611483	3.55668199949339e-08	3.64496715166355e-06	8.40257770301029
AMPD3	1.14891252359575	6.00339411596263	5.69094399075942	5.11849707175408e-08	5.14116106376334e-06	8.05388281190708
TPCN1	1.03517591159618	7.66689391426984	5.60111301701291	7.96931257655242e-08	7.73521401961619e-06	7.63008704203609
PYHIN1	1.00788962504852	3.33393302437189	5.58166160032316	8.76588894521064e-08	8.38741857416387e-06	7.53893627928903
ZEB1	1.2592643804344	4.8678599285817	5.57580939626192	9.02040374246525e-08	8.59023260172787e-06	7.51155559287664
SERPINB9	1.15238352114016	6.80143362326061	5.57228998156006	9.17692344829039e-08	8.69825856795938e-06	7.49509895258553
IRF4	1.02370462271571	3.60384442698091	5.57094313202928	9.23752100215673e-08	8.71478091180104e-06	7.4888030543138
CCL3L3	1.08719346658823	9.32336437932335	5.55530412926557	9.97039308451491e-08	9.31908638811442e-06	7.41577568806972
LOC439949	1.15101538174145	6.20340490675277	5.54853652282178	1.0304852988533e-07	9.54333380667397e-06	7.38421833835935
ETV7	1.05014895787433	5.6339563369091	5.52040302495006	1.18165064419773e-07	1.07947261790534e-05	7.25332049834037
HS3ST3B1	1.19384250023425	4.73372194977559	5.46747988859682	1.52680491920209e-07	1.38227195129018e-05	7.00835096263744
CHI3L1	1.47240571913731	8.75901415126431	5.42113680247165	1.90837261759297e-07	1.68983047265721e-05	6.79520958419751
APOBEC3A	1.34109704419042	6.05600964670225	5.40899578715661	2.02280551245782e-07	1.78333713934545e-05	6.73958355185457
POU2AF1	1.1434890940581	3.48364518207857	5.38800884299149	2.2365768415156e-07	1.95472943088132e-05	6.64363802409743
SMAD3	1.21429568789591	4.31586157167242	5.32180526401332	3.06533347542427e-07	2.63344755469534e-05	6.34272703180296
FGL2	1.07629852050673	6.14918808169714	5.32036181954676	3.08638372944694e-07	2.64029665736459e-05	6.33619600155359
TIAM2	1.19753701457819	5.72096116824936	5.29298152123112	3.51339422974974e-07	2.94323303337832e-05	6.21255266294753
MARCKSL1	1.06846733888304	5.42784029952116	5.28441093235737	3.65849875107294e-07	3.05212525972775e-05	6.17394446807532
DLG3	1.06857831756499	4.75927701273103	5.28187551336588	3.7025313495747e-07	3.05918469290251e-05	6.16253176055004
TMEM121	1.35257002950254	4.13885311718936	5.2425256520649	4.45578714721584e-07	3.64201970506642e-05	5.98591495412961
CCL8	1.4027810015166	5.09503315719095	5.20866566094503	5.22163416332842e-07	4.2167828849375e-05	5.83470789057437
RORC	1.07896031373586	5.19351593638263	5.20691202062735	5.26460423839997e-07	4.23454561629709e-05	5.82689620058266
SLC9A9	1.16364921188008	6.0124697176758	5.17627713891653	6.07314538958353e-07	4.84627400277873e-05	5.6907418165655
CHST2	1.0277834382847	4.92452362090552	5.1390111798858	7.22035510865646e-07	5.67205250150449e-05	5.52591100012251
PLXDC1	1.34411864748027	4.01313875086013	5.12086000881656	7.85283008294139e-07	6.12126588974918e-05	5.44594423696166
UBD	1.32319084833282	7.84895445351441	5.08121560264211	9.42694493774381e-07	7.23652438585969e-05	5.27201424942449
ANGPT2	-1.16000017966981	6.97778857914164	-5.02068925838828	1.24364590725306e-06	9.19705759030477e-05	5.00840759765763
CXCL11	1.40343273492409	5.4279988737729	4.99548381958357	1.39480492001135e-06	0.000102027958442425	4.89932743180849
ADORA2A	1.11154554255324	4.04998733170868	4.960174064051	1.63685665196124e-06	0.000117186166476757	4.74721183640918
GPR56	1.0074545238534	7.81816054307219	4.93826533803139	1.80701128651956e-06	0.000128456869237829	4.65323643736154
LOC96610	1.41787600791003	5.08655045120676	4.92763715403671	1.89561104938659e-06	0.000133346660195352	4.60776085853374
IGJ	1.08372520261908	6.28361379419764	4.84687323562182	2.72085483502188e-06	0.000183716850382129	4.26461768041666
SLA2	1.08194830135053	4.40217114964469	4.80622006465531	3.25856968144392e-06	0.000215405201162644	4.09352872259546
CHST15	1.27024726558608	6.19220854436394	4.79065736737295	3.4905015987116e-06	0.00022659079349321	4.02832502064134
CTLA4	1.02633011831795	6.36318381757707	4.72904361233069	4.57553675684947e-06	0.000291405399318719	3.77177609022536
LGALS2	1.06634405895013	8.923082560582	4.6062485267292	7.78967172888157e-06	0.000463910567948053	3.26816452873705
KLRD1	1.19860682365604	4.26799987798297	4.56310196953942	9.36888726643919e-06	0.000535831345671787	3.09366959621592
CLC	1.18590806232711	7.87098762617792	4.25985396557823	3.30962156044624e-05	0.00160620071355406	1.90421766398712
G0S2	1.08230245586665	9.60312236894776	4.21954087309557	3.89564884598798e-05	0.0018419029169005	1.75106139708763
RAB15	1.04066382767701	5.40517748011627	4.19207377959793	4.35049424604893e-05	0.00201912938697659	1.64738893784818
SETBP1	1.00369332904138	4.54601080009812	4.17515394300812	4.65551251020349e-05	0.00212647380245471	1.58380158308154
B3GAT1	1.08749652494738	3.63718475028249	4.11756772516401	5.85429390726808e-05	0.00255827575094881	1.36896391905486
MMP9	1.04714296821397	9.33829957621356	4.06420984296134	7.22385228595533e-05	0.00305749169394449	1.17209423728993
AQP7	-1.05744474371386	4.79084459186405	-3.87049876765321	0.000152331416109068	0.00571639211863564	0.475356870425166
DUSP27	-1.07775080122185	4.18306206061736	-3.85075948218542	0.000164114857289962	0.00607947679601294	0.405960783258072
S100A12	1.1856065996409	7.12069749095268	3.8426395954883	0.000169208841048686	0.00621119507623986	0.377501085420522
PROK2	1.21387248294969	5.50903043363534	3.83060929264701	0.000177032500871363	0.00643983632449	0.335428847568845
IL8	1.07987760900804	7.78238163624394	3.66701236956524	0.000323910275710041	0.0105332578559677	-0.225563629653692
IL1R2	1.09248814416938	6.00035964493249	3.58085350455111	0.0004417221485318	0.0134915710388934	-0.512579097087858
DEFA3	1.0793211861533	6.98264195508728	3.15819125719138	0.0018654264654517	0.0398530104878353	-1.83397670865922
